# Supplementary material for: SIRT3 mediates hippocampal synaptic adaptations to intermittent fasting and ameliorates deficits in APP mutant mice
Source: Nat Commun. 2019 Apr 23;10:1886. doi: 10.1038/s41467-019-09897-1 (PMC6478744; doi:10.1038/s41467-019-09897-1)
Supplement: Supplementary file 2 — Source Data [file 41467_2019_9897_MOESM2_ESM.xlsx]

## Sheet: Fig.1
Figure 1b						Figure 1d					Figure 1f				Figure 1h				Figure 1i					Figure 1j
	Time in open arms (s)		Dist. In open arms (m)			Time in center (s)		Dist. In center (m)			Amygdala
	AL NFD	63.12	AL NFD	1.792		AL NFD	184.6	AL NFD	4.7292			Average	SEM	N (mice)		Average	SEM	N (cells)		Average	SEM	N(cells)		AL NFD	0.1301
		57.44		1.982			110.8		3.4709		AL NFD	15.3	5.8	5	AL NFD	31.791	6.74	12	AL NFD	4.917	1.095	12			0.1934
		21.84		1.269			115.15		7.4263		AL FD	65.2	15.2	5	AL FD	35.422	5.45	12	AL FD	6.158	1.153	12			0.146985
		88.8		2.273			132.8		4.6894		IF NFD	12.6	3.73	5	IF NFD	37.459	8.478	12	IF NFD	6.457	0.815	12			0.160752
		54.08		1.633			100.3		4.9503		IF FD	26.4	11.24	5	IF FD	62.675	7.12	12	IF FD	5.677	0.96	12			0.144848
		46.48		1.817			170.1		5.4507		CA1														0.132364
		64.08		1.945			90.7		5.9418			Average	SEM	N (mice)											0.110047
		89.44		2.51			122.65		4.3458		AL NFD	13.4	5	5											0.115006
		49.92		2.052			124.7		3.944		AL FD	34.6	8.5	5
		35.52		1.683			156.4		4.738		IF NFD	12.8	3.1	5
		52.96		1.834			95.8		5.124		IF FD	14.9	7.1	5
		25.2		1.216			152.6		4.944
		45.92		1.804			137.4		4.694
		71.36		2.161			83.1		5.42
		36.96		1.583			139.5		4.374
	AL FD	36	AL FD	1.066		AL FD	131.9	AL FD	2.5226															AL FD	1.214
		40		1.37			35.1		1.7675																2.2425
		76		0.884			65.45		4.421																2.5956
		28		2.13			48.2		2.4248																1.27858
		46.4		1.289			39.4		1.6357																1.43691
		24.8		1.036			119.5		4.6723																0.794599
		42.4		1.482			118.9		4.1887																0.597609
		19.44		1.568			158.75		5.8903																2.1467
		30.56		1.312			77.3		3.647																1.96436
		14.16		1.841			94.4		4.127
		43.44		1.652			57.3		2.453
		54.08		1.593			60.4		4.73
		21.6		1.753			47.4		5.01
		38.56		1.473			80.1		3.21
		29.12		1.75			79.3		2.842
	IF NFD	51.3	IF NFD	2.126		IF NFD	163.2	IF NFD	5.281															IF NFD	0.1571
		69.2		1.742			120.4		2.576																0.1217
		70.3		2.477			159.2		3.622																0.1502
		66.2		2.577			52.2		6.362																0.2062
		52.2		2.427			183.1		7.42																0.098162
		85		2.1			166.3		3.863																0.124326
		32.7		1.954			163.1		6.368																0.221205
		33.8		1.754			69.3		3.567																0.10731
		55.2		1.461			173.3		5.63
		62.4		1.262			148.3		6.55
		33.6		2.411			127.3		3.845
		61.3		1.734			59.3		8.53
		39.3		1.573			95.8		7.31
		73.1		2.479			85		4.83
		31.2		1.631			130.2		5.39
	IF FD	55.44	IF FD	1.738		IF FD	107.95	IF FD	4.5035															IF FD	1.0793
		28.24		1.736			194.05		4.6874																0.6852
		49.52		0.912			104.8		3.4594																0.4863
		70.08		1.514			107.35		3.9105																0.580333
		57.76		2.031			155.15		5.0872																0.418383
		69.44		1.412			141.75		6.4941																0.611628
		64.16		2.468			138.55		3.9123																0.452501
		44.96		2.64			174.85		5.6028																0.330825
		62.8		1.953			105.2		4.274
		49.04		2.052			94.5		3.753
		84.32		1.853			80.2		5.37
		39.76		1.584			61.9		4.227
		72.24		2.15			83.5		3.95
		51.52		2.634			112.5		5.124
		52.4		1.95			127.1		4.322

## Sheet: Fig.S1
Figure S1a						Figure S1b									Figure S1c								Figure S1d					Figure S1e					Figure S1f					Figure S1g
	Time in open arms (s)		Dist. In open arms (m)			AL										CA3			DG					Average	SEM	N (mice)		Time in open arms (s)		Dist. In open arms (m)			Time in open arms (s)		Dist. In open arms (m)			Amplitude
	NFD Vehicle	48.2	NFD Vehicle	1.648		Restrain (h)										Average	SEM	N (mice)			N (mice)		Vehicle	16.4	5.2	5		AL Vehicle	70.8	AL Vehicle	1.458		I-Vehicle FD	73.84	I-Vehicle FD	3.578			NFD			FD
		40.68		2.263		0	136.4	149.9	130.8	34.66	37.54	100.2	77.48		AL NFD	10.5	6.1	5	7.9	4.6	5		1.5 mg/kg PTX	39.2	8.1	5			58.5		0.887			81.28		2.257			Average	SEM	N (cells)	Average	SEM	N (cells)
		63.72		1.956		0.5	480.3	425.4	431.8	247.4	273.75	109.8	172.55		AL FD	32.7	6.9	5	22.1	5.8	5		3 mg/kg PTX	114.2	20.2	5			81.8		1.181			47.44		1.753		I-Vehicle	29.641	7.351	12	32.174	7.359	12
		74.6		1.794		2	285.1	462.1	251.7	199.6	169.4	158.1	115.8		IF NFD	15.2	8.2	5	12.5	7.3	5								52.8		1.912			48.56		2.582		I-PTX	27.845	6.216	12	50.282	8.531	12
		56.6		1.267											IF FD	13.6	8.7	5	11.5	6.4	5								58.8		2.224			65.28		3.126		Frequency
		50.28		1.633		IF																							38.1		1.128			32.48		1.537			NFD			FD
		42.92		2.341		Restrain (h)																							62.3		1.303			56.4		2.225			Average	SEM	N (cells)	Average	SEM	N (cells)
		78.2		2.631		0	53.01	54.3	25.24	34.52	59.28	90.8	79.09																84		1.204			35.84		1.693		I-Vehicle	4.27	0.944	12	5.324	1.428	12
	FD Vehicle	20.4	FD Vehicle	0.981		0.5	62.2	135.2	145	240.4	232.4	115.3	90.8																66.4		1.532			50.8		2.052		I-PTX	5.458	1.231	12	6.349	1.261	12
		37.68		1.531		2	177.3	174.6	331.7	307.1	53.87	356.8	43.3																54.5		1.634			69.04		1.965
		64.56		2.116																									46.6
		30.72		0.951																									53.7
		37.12		1.956																									27.7
		26.96		1.657																									41.5
		37.12		1.958																									29.9
		16.24		1.517																								AL PTX	22.47	AL PTX	0.875		I-PTX FD	63.52	I-PTX FD	3.426
	FD Diazepam	85.48	FD Diazepam	1.631																									50.33		0.478			96.48		2.532
		39.48		1.594																									14.07		1.199			79.52		1.954
		51.96		1.255																									44.87		0.944			42		3.795
		58.28		1.477																									62.51		0.663			104.48		4.643
		69.32		1.859																									44.24		0.489			82.88		3.642
		80.52		1.741																									41.58		1.443			56.72		2.164
		56.44		2.511																									37.24		0.701			67.68		1.58
		35		2.376																									35.35		1.215			92.16		3.252
																													34.51		1.527			49.92		3.652
																													49.14		1.145			68.16		3.941
																													39.69		1.152			74		1.944
																													57.47		0.952			60.32		3.16
																													60.55		1.327			84.16		4.252
																													42.56		0.931			76.88		3.74
																												IF PTX	54.4	IF PTX	1.347
																													79.6		0.976
																													72.1		1.219
																													46.4		1.763
																													81.2		0.915
																													66.4		1.482
																													31.4		0.693
																													65		1.537
																													73.2		1.263
																													38.5		1.252
																													76.4		1.955
																													41.4		1.793
																													75		1.604
																													83.2		1.063
																													48.5		1.428

## Sheet: Fig.2
Figure 2a													Figure 2b					Figure 2c					Figure 2e									Figure 2f														Figure 2h			Figure 2i
Control			1 day FD			1 week IF			1 month IF				Time in open arms (s)		Dist. in open arms (m)			Time in center (s)		Dist. in center (m)			Amplitude				Frequency						Sirt3+/+ AL			Sirt3+/+ IF			Sirt3-/- AL			Sirt3-/- IF					% fEPSP Slope
Avearge	SEM	N (mice)			N (mice)			N (mice)			N (mice)		Sirt3+/+ AL FD	59.5	Sirt3+/+ AL FD	1.5048		Sirt3+/+ AL FD	136.5	Sirt3+/+ AL FD	4.252			Average	SEM	N (Cells)		Average	SEM	N (Cells)			Average	SEM	N ( slices)	Average	SEM	N ( slices)	Average	SEM	N ( slices)	Average	SEM	N ( slices)		Sirt3+/+AL	163.861		Sirt3+/+ AL
100	0	11	93.7441	5.52942	11	120.179	6.76848	11	172.914	8.08258	11			81.62		2.3352			98.5		2.673		Sirt3+/+ AL FD	36.447	5.62	12	Sirt3+/+ AL FD	5.22	1.15	12		0.1	0.000266	0.015043	8	0.006494	0.014491	8	0.004271	0.005038	8	0.021836	0.012042	8			147.55
														57.54		1.9704			132.1		3.683		Sirt3+/+ IF FD	51.235	3.75	12	Sirt3+/+ IF FD	6.232	1.28	12		0.16	0.156448	0.054904	8	0.031229	0.026604	8	0.235018	0.063229	8	0.125696	0.031124	8			142.928
														40.81		1.6544			124.2		2.854		Sirt3-/- AL FD	40.261	4.66	12	Sirt3-/- AL FD	5.736	1.05	12		0.22	0.396702	0.048085	8	0.287062	0.10237	8	0.478732	0.111744	8	0.435438	0.031808	8			159.465
														55.37		0.9128			95.2		5.789		Sirt3-/- IF FD	39.471	6.33	12	Sirt3-/- IF FD	5.335	0.947	12		0.28	0.617753	0.07159	8	0.537306	0.159874	8	0.597371	0.101651	8	0.809017	0.052802	8			138.558
														45.92		0.8168			150.4		2.784											0.34	0.77598	0.090654	8	0.859492	0.183167	8	0.853669	0.135677	8	1.16578	0.081147	8			161.168
														35.14		1.1536			117.3		4.892											0.4	0.920024	0.098984	8	1.18466	0.257695	8	1.01512	0.140244	8	1.55019	0.110129	8			104.843
														64.26		2.1992			152.2		3.841											0.46	1.31504	0.134804	8	1.49582	0.307717	8	1.23317	0.174351	8	1.85522	0.130649	8			153.378
													Sirt3+/+ IF FD	81.9	Sirt3+/+ IF FD	0.9984		Sirt3+/+ IF FD	102.5	Sirt3+/+ IF FD	3.578											0.52	1.50006	0.141493	8	1.73598	0.366893	8	1.45437	0.188746	8	2.04464	0.137854	8			129.049		Sirt3+/+ IF
														80.01		2.0608			142.7		6.438											0.58	1.71524	0.154226	8	2.04294	0.420752	8	1.61855	0.18806	8	2.2079	0.166487	8			135.481
														60.48		2.4632			200.3		5.278											0.64	2.03098	0.08998	8	2.26415	0.434045	8	1.838	0.252866	8	2.35854	0.176175	8		Sirt3+/+IF	159.023
														47.18		1.9424			193.3		4.348																										113.796
														91.63		3.3216			109.4		4.561																										150.613
														98.63		2.2552			172.6		6.231																										157.342
														97.79		2.872			214.4		3.941																										137.694
														72.73		2.1472			199.2		6.942																										145.326
													Sirt3-/- AL FD	71.05	Sirt3-/- AL FD	1.984		Sirt3-/- AL FD	92.5	Sirt3-/- AL FD	2.987																										161.975		Sirt3-/- AL
														38.22		1.4216			163.8		1.574																										107.498
														80.85		1.8656			127.3		3.587																										162.115
														42.77		1.6696			111.5		4.854																										170.56
														30.94		1.252			79.3		3.982																									Sirt3-/-AL	146.088
														67.55		0.9152			167.3		2.846																										132.321
														69.72		2.556			142		4.217																										156.471
														48.72		1.6128			117.2		3.214																										110.225
													Sirt3-/- IF FD	43.26	Sirt3-/- IF FD	1.316		Sirt3-/- IF FD	115.2	Sirt3-/- IF FD	1.843																										140.951		Sirt3-/- IF
														28.14		0.8848			79.3		3.187																										151.833
														49.98		0.8688			105.3		4.253																										109.47
														68.32		2.0088			74.2		2.181																										141.127
														33.11		0.6472			137.2		3.254																										138.399
														11.55		0.3824			77.2		2.877																										126.302
														36.68		2.148			116.3		2.876																									Sirt3-/-IF	102.928
														70.98		0.88			64.2		2.587																										122.017
																																															118.912
																																															110.627
																																															108.558
																																															140.913
																																															101.13
																																															131.945
																																															109.841
																																															120.537
[truncated: 16 more columns]

## Sheet: Fig.2a
Figure 2a

## Sheet: Fig.S2
Figure S2b										Figure S2c			Figure S2d																				Figure S2g						Figure S2h
Amygdala													Body weight										Food intake											Time in open arms (s)		Dist. in open arms (m)			Time in center (s)		Dist. in center (m)
	Average	SEM	N (mice)							Sirt3+/+AL	111.533		Time on Diet (weeks)	Sirt3+/+ AL		Sirt3+/+ IF		Sirt3-/-AL		Sirt3-/-IF			Time on Diet (weeks)	Sirt3+/+ AL		Sirt3+/+ IF		Sirt3-/-AL		Sirt3-/-IF			Control AL FD	91.2		Control AL FD	1.6		Control AL FD	99.5	Control AL FD	2.934
Sirt3+/+ AL FD	51.23	5.9	5								91.4135			Average	SEM	Average	SEM	Average	SEM	Average	SEM			Average	SEM	Average	SEM	Average	SEM	Average	SEM			56.2			2.1			152.7		3.694
Sirt3+/+ IF FD	17.4	6.1	5								108.055		0	20.7714	1.22313	20.625	0.644759	21.025	1.10721	20.6571	0.410492		0	4.024	0.36371	4.197	0.133971	4.283	0.263216	4.225	0.198532			62.1			1.5			126.3		2.5732
Sirt3-/- AL FD	46.23	9.1	5								99.5341		1	22.7286	1.30196	22.5375	0.633369	22.9	1.09607	21.6857	0.433935		1	4.7343	0.282943	3.935	0.139806	4.522	0.21572	3.726	0.20125			39.5			1.95			89.4		3.83
Sirt3-/- IF FD	64.12	8.3	5								98.334		2	23.9714	1.3462	23.1625	0.60311	23.8625	1.11621	21.9429	0.437992		2	3.631	0.184468	3.359	0.0944491	3.853	0.20257	3.521	0.12601			54.2			1.03			102		5.052
											93.137		3	24.7714	1.4254	23.95	0.588553	25.2625	1.11621	22.6429	0.437992		3	4.193	0.36579	3.634	0.138288	4.421	0.312576	3.254	0.20731			83.2			1.16			162		2.571
CA1			CA3			DG					99.4721		4	25.7143	1.56135	24.325	0.625806	26.2875	1.39086	22.9429	0.509835		4	4.032	0.351891	3.492	0.174645	4.215	0.25621	3.116	0.21165			63.7			0.85			124.2		4.012
Average	SEM	N (mice)	Average	SEM	N (mice)	Average	SEM	N (mice)			95.0869																							71.2			2.08			137.4		2.94
37.3	9.2	5	35.1	9.2	5	25.3	7.5	5			99.9483																						Control IF FD	92.4		Control IF FD	1.16		Control IF FD	163.4	Control IF FD	4.025
10.2	4.5	5	15.2	6.3	5	10.2	5.5	5			103.486																							102.5			2.73			129.3		5.944
45.2	7.2	5	41.2	9.7	5	28.4	9.3	5		Sirt3+/+IF	108.321																							73.4			2.1			184.5		4.73
67.4	10.6	5	56.3	11.1	5	41.2	7.9	5			99.9504																							52.6			1.79			159.3		5.83
											101.426																							87.3			2.95			201.5		3.94
											104.748																							95.1			3.13			158.3		6.03
											94.3841																							69.3			2.48			196.4		4.51
											100.717																							80.4			2.41			212.4		6.2
											95.1693																						Sirt3cKDAL FD	29.5		Sirt3cKDAL FD	1.58		Sirt3cKDAL FD	102.5	Sirt3cKDAL FD	3.57
											97.693																							64.2			1.79			173.4		2.51
											96.0874																							73.4			2.16			86.5		3.05
											103.236																							57.3			1.26			102.5		4.96
										Sirt3-/-AL	103.567																							49.4			0.96			83.2		2.12
											98.6567																							73.2			1.06			148.3		3.16
											93.2141																							59.3			1.96			138.3		4.62
											101.795																							55.2			1.74			120.5		3.72
											102.705																						Sirt3cKD IF FD	39.2		Sirt3cKD IF FD	1.26		Sirt3cKD IF FD	83.5	Sirt3cKD IF FD	1.57
											104.305																							68.3			0.73			126.3		3.57
											98.9738																							26.9			0.683			123.4		3.18
											97.8898																							24.3			1.54			84.3		2.27
											103.41																							47.4			0.79			117.2		4.776
											95.4826																							32.6			1.05			84.3		3.45
										Sirt3-/-IF	101.723																							39.4			1.96			121.5		2.96
											97.1747																							53.4			1.05			77.3		2.27
											99.7678
											94.9945
											88.4253
											95.5849
											93.4081
											100.806
											85.2913
											99.1265

## Sheet: Fig.3
Figure 3c			Figure 3d					Figure 3e					Figure3f									Figure3g				Figure 3h								Figure3j					Figure3k
Seizures	No seizures			Average	SEM	N (mice)		WT AL	WT IF	AppNL-G-F AL	AppNL-G-F IF		Days	1	2	3	4	28	29	30			Day 1 trial 4	Day 2 trial 1															CA1
0.869725	1.73823		AppNL-G-F AL	6.42	1.55	10		30	53.8462	38.8889	60		WT AL	180	180	74.9	91.4	110	77.6	97.8		WT AL	91.4	110		mV	0.1	0.2	0.3	0.4	0.5	0.6		WT AL	WT IF	AppNL-G-F AL	AppNL-G-F IF			Average	Sem	N (mice)
1.16068	2.05433		AppNL-G-F IF	3.132	0.68	10		62.069	45.4545	37.5	53.3333			180	180	57.5	123.9	56	49	90			123.9	56		WT AL	0.14	0.28	0.51	0.73	0.955	1.16		168.143	196.2	145.321	168.111		Control-siRNA	15.7	4.7	3
0.939041	1.98866							53.8462	50	45.4545	37.5			133	180	93.3	11.5	17.3	27	17.7			11.5	17.3			0.02	0.015	0.0175	0.015	0.02	0.015		167.857	196	145.321	167.889		Sirt3-siRNA	120.4	25.2	3
1.03056	1.77281							74.1176	38.8889	38.4615	58.8235			180	180	89	80	90	68	49			80	90			8	8	8	8	8	8		168.857	196	145.321	166.778
	1.71762							41.6667	50	36.5854	30			70.9	29.9	42	32	110	94	46			32	110		WT IF	0.15	0.31	0.53	0.78	0.99	1.22		168.429	196	144.457	168.111
	2.08174							66.6667	40	35	64			28.2	40	37.7	61	93	85	62			61	93			0.03	0.08	0.145	0.195	0.245	0.31		168.143	195.6	144.569	168.111
	2.56088							35.2941	61.5385	20	40.9091			20.3	37	51.3	91.6	78	69	104			91.6	78			8	8	8	8	8	8		168.143	195.6	144.211	168.111
								50	61.9048	19.3548	64.2857			180	79	38	27	58	73	88			27	58		AppNL-G-F AL	0.14	0.29	0.51	0.73	0.935	1.16		167.857	195.2	144.612	168.111
								30.4348	38.0952	29.4118	30			153	110	94	69	86	84	69			69	86			0.02	0.015	0.0175	0.015	0.02	0.015		167.286	195.2	143.254	167.889
								52.1739		29.4118	50		WT IF	180	66.3	16.7	24.2	132	96.7	11.9		WT IF	24.2	132			8	8	8	8	8	8		166.857	194.8	143.254	167.778
										31.8182	36.3636			150	36.7	27.8	30.2	28.9	19.2	58.2			30.2	28.9		AppNL-G-F IF	0.15	0.33	0.56	0.76	0.95	1.22		166.429	194.8	142.325	167.778
										51.8519	41.1765			180	47.7	10.4	47	117	63	94			47	117			0.03	0.08	0.145	0.195	0.245	0.31
										62.5				170	54.9	12.9	16	161.4	37.1	34.1			16	161.4			8	8	8	8	8	8
										28.5714				180	18.9	75	17.2	21.5	22	35.7			17.2	21.5
										16.6667				122.8	56	36.4	11.3	17.2	29	37.8			11.3	17.2
														48.9	92.1	16.9	6.9	65.9	25	36.3			6.9	65.9
														42.8	43.6	22.9	128.2	43.4	25.8	5.5			128.2	43.4
														180	45	53.7	26.4	4.8	27.1	16.6			26.4	4.8
													AppNL-G-F AL	68.4	103	37.3	26.6	119.7	27	54		AppNL-G-F AL	26.6	119.7
														180	180	173.1	180	126.7	84	93			180	126.7
														180	26.1	27.1	42.7	180	109.8	72.5			42.7	180
														180	180	121.2	135.3	82	93	63			135.3	82
														142	159	68	73	117	94	58			73	117
														95	69	32	25	59	94	36			25	59
														180	170	59	73	140	69	58			73	140
														163	119	49	61	74	47	63			61	74
														180	90	53	48	55	41	39			48	55
													AppNL-G-F IF	180	58.5	20.6	40	24.1	6.6	30.4		AppNL-G-F IF	40	24.1
														180	46.2	50.6	52.6	89	59	123			52.6	89
														180	56	15.3	25.4	110	26.3	50.7			25.4	110
														54.2	118.7	16.2	5.4	21.8	48	42			5.4	21.8
														180	115	100	85.4	110	49.9	14.1			85.4	110
														51.3	22.2	52.8	12.3	29.9	24.4	42			12.3	29.9
														180	180	12.3	44.2	70	60	74			44.2	70
														42.5	45.6	38.8	8.2	144.5	33.6	25.1			8.2	144.5
														180	26	9.4	5.6	9.8	13.6	15.7			5.6	9.8

## Sheet: Fig.3c
Figure 3c

## Sheet: Fig.S3
Figure S3c			Figure S3d			Figure S3e					Figure S3f					Figure S3h					Figure S3i				Figure S3K
WT	45.8333		WT AL	0.710036		Time in open arm (s)		Dist. In open arm (m)			Time in center (s)		Dist. In center (m)				1st	2nd	3rd
	72.2222			1.18014		WT AL FD	87.2	WT AL FD	2.921		WT AL FD	114.6	WT AL FD	1.631		WT AL	30	19	90			4 months	8 months		AppNL-G-F IF Control	12.3
	36			1.37324			121.2		3.261			99.8		3.853			75	125	117		WT AL	12.8676	30.8823			10.5
	58.0645			1.89856			73.2		4.125			83.1		5.128			19	131	91			5.71429	-17.9221			9.2
	31.5789			1.07046			69.6		3.025			136.65		5.621			279	210	216			-0.840336	-6.16247			10.5
	36.8421			0.658633			88		3.26			108		3.457			51	75	44			3.43137	-9.80392			6.4
	71.4286			0.736272			91.3		2.702			135.6		2.834			99	127	106			6.07477	5.14019			14.5
	46.1538			1.05216			64.2		3.587			64.7		3.846			105	39	163			3.23326	-5.54272			10.5
	40			1.34502			108		3.84			99.45		2.562			58	46	81			12.0833	23.3333			11.9
	57.6923						103		2.9			76.4		3.121			70	32	38			11.2051	-14.3763			9.7
	50						60.2		3.28			72.2		2.243			43	69	160			-0.259067	-10.6218
	54.5455											125.3		3.02								0.630915	-11.041
	50															WT IF	100	50	77
	58.3333																199	172	95		AppNL-G-F AL	11.7188	8.98438
	50																34	48	38			5.48523	7.173
	47.6191		WT IF	0.708													149	226	215			8.60656	-14.3443
	44.4444			0.9373													71	74	82			-7	-7.33333
	41.1765			0.772574													109	118	161			-5.45455	-12.1212
	55.5556			0.584													120	102	84			24.0924	-20.132
				1.051													64	92	64			-2.92208	-4.87013
				0.581452		WT IF FD	181.3	WT IF FD	2.992		WT IF FD	170.15	WT IF FD	2.5226			34	137	200			18.3871	1.29032
				0.426632			98.5		3.52			104.75		3.097								-5.71429	-27.8571
				0.480933			117		4.842			97.8		4.415								9.39227	22.9282
				0.340451			108		4.253			109.15		2.211		AppNL-G-F AL	33	24	162
							95		3.79			139.55		2.963			116	135	136		WT IF	10.5882	-18.2353
							84		4.11			132.2		3.667			45	88	88			5.625	-4.375
							124		3.41			139.6		5.274			120	228	264			14.4444	6.2963
AppNL-G-F	33.3333						129		2.84			149.15		6.347			110	68	108			0.27027	-6.75676
	72.2222						78		3.99			162.8		5.841			162	81	186			15.8621	4.48276		AppNL-G-F IF SIRT3 KD	5.8
	27.2727						86		4.62			78		5.637			241	443	273			-4.10959	-7.67123			8.9
	57.1429		AppNL-G-F AL	0.974832			104		4.02			152.4		4.997			108	122	99			-3.87409	-18.8862			6.4
	42.1053			1.52165			152		3.7			81.2		4.125			62	172	156			-5.67568	-12.7027			7.5
	28.5714			1.28889													391	511	519			-7.69231	-13.1868			4.9
	38.0952			1.30277																						5.7
	35.7143			1.17266												AppNL-G-F IF	182	204	222							6.4
	20.8333			1.54377													60	13	146		AppNL-G-F IF	-1.07914	0.359712			9.4
	22.2222			1.47971													80	63	157			-1.38889	-17.2619			5.1
	20																67	40	42			29.2096	13.4021
	50																184	250	245			-3.84615	-13.4615
	45.4545					AppNL-G-F AL FD	100	AppNL-G-F AL FD	3.218		AppNL-G-F AL FD	64.9	AppNL-G-F AL FD	3.82			215	177	252			-7.14286	-14.5963
	34.7826						96.3		2.924			98.2		3.22			123	238	364			9.6	-16.5333
	30.4348						40.6		3.31			131.2		2.53			250	225	255			-19.7531	-26.4198
	29.4118						96.3		2.872			85.3		3.16			251	277	324			-3.11284	-4.28016
	28.125						75.9		3.21			48.3		4.26			116	299	297			-20.9091	-27.2727
	56.25						70.8		2.95			91		3.11			206	279	273			-8.53659	-17.561
	47.3684		AppNL-G-F IF	0.708511			90		3.29			152.2		2.47								4.6875	-4.6875
	42.8571			0.369737			102.8		2.92			93.3		3.19
	47.6191			0.782336			76.3		3.182			102.2		5.12
	27.2727			0.351586			76.1		2.7			116.3		3.62
	29.1667			0.339688			66.4		3.26			142.2		4.02
	27.7778			0.479408			119.4		3.348			110.2		2.84
	55.5556			0.761897			82.9		2.811			94.5		3.76
	28.5714			0.78737			127.7		2.582			113.1		2.73
	47.0588			0.821232			73		3.752			127.3		3.86
				0.628126					2.166
				0.687004
						AppNL-G-F IF FD	97	AppNL-G-F IF FD	3.725		AppNL-G-F IF FD	132.6	AppNL-G-F IF FD	5.015
							153		4.199			163.9		4.97
							120		4.5			73.9		4.631
							118		3.872			184.6		2.445
							79.2		3.863			194.5		3.011
							163		2.71			120.4		5.263
							103		3.243			58.4		3.934
							133		4.728			94.6		3.79
							98		2.735			127.3		3.64
							86		5.144			114.2		6.163
							128.2		3.737			165.2		6.17

## Sheet: Fig.4
Figure 4a													Figure 4c								Figure 4f								Figure 4h																Figure 4i
Vehicle			12h PTX			24h PTX			24h PTX				Amplitude								Amplitude
Average	SEM	N (cultures)	Average	SEM	N (cultures)	Average	SEM	N (cultures)	Average	SEM	N (cultures)			Vehicle			PTX 24h					Vehicle			PTX 24h				Amplitude																Vehicle			PTX
1	0.24131	3	1.84237	0.144992		2.01349	0.240966	3	1.55333	0.173325	3			Average	SEM	N (cells)	Average	SEM	N (cells)			Average	SEM	N (cells)	Average	SEM	N (cells)		Vehicle			PTX			PTX + 0.3 microMolar PQ			PTX + 1 microMolar PQ			Vehicle + 0.3 microMolar PQ				Average	SEM	N (cells)	Average	SEM
													Sirt3+/+	23.0688	4.30474	12	38.5025	6.46621	12		AAV-Gfp	26.0926	3.37963	8	24.3379	3.00328	8		Average	SEM	N (cells)	Average	SEM	N (cells)	Average	SEM	N (cells)	Average	SEM	N (cells)	Average	SEM	N (cells)		24.623	4.34	12	26.647	3.87
													Sirt3-/-	25.5287	4.07072	12	27.1525	4.07072	12		AAV-Gfp-Sirt3	27.997	4.59209	8	40.8261	4.59209	8		25.97	1.25376	12	34.4694	2.58657	12	35.2399	3.02753	8	23.8228	2.04894	11	31.9246	2.17589	12
													Frequency								Frequency
														Vehicle			PTX 24h					Vehicle			PTX 24h				Frequency
														Average	SEM	N (cells)	Average	SEM	N (cells)			Average	SEM	N (cells)	Average	SEM	N (cells)		Vehicle			PTX			PTX + 0.3 microMolar PQ			PTX + 1 microMolar PQ			Vehicle + 0.3 microMolar PQ
													Sirt3+/+	0.6875	0.133707	12	0.77625	0.131514	12		AAV-Gfp	0.6875	0.133707	12	0.77625	0.151514	12		Average	SEM	N (cells)	Average	SEM	N (cells)	Average	SEM	N (cells)	Average	SEM	N (cells)	Average	SEM	N (cells)
													Sirt3-/-	0.56625	0.096573	12	0.499875	0.119736	12		AAV-Gfp-Sirt3	0.59625	0.066573	12	0.649875	0.119736	12		0.557622	0.136882	12	0.819353	0.165691	12	0.793229	0.113948	12	0.615267	0.204677	8	0.902481	0.172801	11
[truncated: 7 more columns]

## Sheet: Fig.4a
Figure 4a

[truncated: 2 more sheets: Fig.S4b, Antibodies]
